# Supplementary material for: Immunoglobulin Free Light Chains as a Biomarker of Inflammation and Heart Failure in Myocarditis and Non-Inflammatory Heart Disease
Source: Diagnostics (Basel). 2025 Dec 23;16(1):50. doi: 10.3390/diagnostics16010050 (PMC12785386; doi:10.3390/diagnostics16010050)
Supplement: Supplementary file 1 [file diagnostics-16-00050-s001.zip]

Archive with 1 entries (1 files):
- diagnostics-3988666-supplementary.pdf
